# Supplementary material for: Comparative Analyses of Complete Peronosporaceae (Oomycota) Mitogenome Sequences—Insights into Structural Evolution and Phylogeny
Source: Genome Biol Evol. 2022 Apr 14;14(4):evac049. doi: 10.1093/gbe/evac049 (PMC9020773; doi:10.1093/gbe/evac049)
Supplement: evac049_Supplementary_Data [file evac049_supplementary_data.zip]

Archive with 2 entries (2 files):
- Winkworth_etal_SupplementaryFigures.pdf
- Winkworth_etal_SupplementaryTablesrev.pdf
